# Supplementary material for: Taurine Protects against Silica Nanoparticle-Induced Apoptosis and Inflammatory Response via Inhibition of Oxidative Stress in Porcine Ovarian Granulosa Cells
Source: Animals (Basel). 2024 Oct 14;14(20):2959. doi: 10.3390/ani14202959 (PMC11506286; doi:10.3390/ani14202959)
Supplement: Supplementary file 1 [file animals-14-02959-s001.zip]

Archive with 2 entries (2 files):
- animals-3189668-supplementary_1.pdf
- animals-3189668-supplementary_2.pdf
